# Supplementary material for: Leishmania RNA virus-1 is similarly detected among metastatic and non-metastatic phenotypes in a prospective cohort of American Tegumentary Leishmaniasis
Source: PLoS Negl Trop Dis. 2022 Jan 28;16(1):e0010162. doi: 10.1371/journal.pntd.0010162 (PMC8827429; doi:10.1371/journal.pntd.0010162)
Supplement: S1 Dataset — (XLSX) [file pntd.0010162.s001.xlsx]

## Sheet: Sheet1
ID	age	gender	native	comorbidities	type	followup	duration	regionofinfection	phenotype_01	sevATL	ttxpastCL_01	strain	pl	logPL	lrv	phenotype	LSTsize	LSTqualitative	H&P	treatmentoutcome
LRV-061	34	male	yes	yes	metastat	41.7206	34.37	south	DisL	severe	yes				neg	DisL	0	1	dermal	failure
LRV-026	32	fem	no	no	metastat		24.37	central	ML	mild	yes		0		neg	ML	8	0	dermal	cure
LRV-014	50	male	no	no	metastat	49.874	12.2	south	ML	mild	yes		28.9	3.36	neg	ML	12	0	lymphopl	cure
LRV-057	61	male	yes	no	metastat	41.4904	20.4	south	ML	mild	yes	guy	76.995	4.34	neg	ML	16	0	dermal	failure
LRV-059	41	male	no	no	metastat	42.0164	56.37	central	MCL	severe	yes	braz	10944.5	9.3	neg	MCL	19	0	granulom	failure
LRV-068	21	male	yes	yes	metastat	42.0164	1.9	highland	DisL	mild	no		0.16225	-1.82	neg	DisL	12	0	dermal	cure
LRV-024	58	fem	no	no	metastat	47.9671	439.93	central	ML	mild	no		7.35	1.99	neg	ML	21	0	granulom	failure
LRV-05	66	male	no	no	metastat	52.1096	12.7	central	ML	mild	no	per	37.8	3.63	pos	ML	10	0	lymphopl	cure
LRV-015	30	male	no	no	metastat	12	60.8	central	ML	mild	no	braz	40600	10.6	pos	ML	18	0	granulom	cure
LRV-031	44	male	no	no	metastat	47.3425	87.5	central	ML	mild	no		51.2	3.94	pos	ML	11	0	granulom	cure
LRV-016	35	male	no	no	metastat	12	24.37	north	ML	mild	no		641	6.46	neg	ML	0	1	lymphopl	cure
LRV-01	38	male	no	no	metastat		6	central	ML	mild	no	braz	9.74	2.28	neg	ML	7	0	dermal	cure
LRV-025	29	male	no	no	metastat	47.8685	38.27	south	ML	mild	no	braz	7.37	2	neg	ML	11	0	lymphopl	failure
LRV-040	28	male	no	no	metastat	44.7781	2.83	central	DisL	mild	no	guy	624	6.44	neg	DisL	27	0	dermal	cure
LRV-039	44	male	no	no	metastat		28.7	south	ML	mild	no	braz	15.6	2.75	neg	ML	18	0	granulom	cure
LRV-028	49	male	no	no	metastat	12	8.33	north	PML	mild	no	braz	117	4.76	neg	PML	10	0	granulom	cure
LRV-055	54	male	no	no	metastat	42.7397	92.17	central	ML	mild	no	per	86.435	4.46	neg	ML	9	0	dermal	failure
LRV-08	65	male	no	no	metastat		58.77	north	ML	mild	no	braz	35.2	3.56	neg	ML	23	0	dermal	cure
LRV-050	68	male	no	no	metastat	42.937	23.97	central	ML	mild	no	per	376	5.93	neg	ML	10	0	dermal	cure
LRV-07	54	male	no	no	metastat	52.3726	434.47	south	ML	mild	no	braz	0		neg	ML	18	0	lymphopl	failure
LRV-037	71	male	no	no	metastat	43.4959	493.17	south	ML	mild	no					ML	13	0	dermal	cure
LRV-02	22	male	yes	no	metastat	12	3.93	north	ML	mild	no		0		neg	ML	23	0	granulom	failure
LRV-010	34	fem	no	no	metastat		12.83	central	ML	severe	no	braz	76.9	4.34	neg	ML	10	0	lymphopl	cure
LRV-09	47	male	no	no	metastat		76.03	central	ML	severe	no		10.6	2.36	neg	ML	13	0	granulom	cure
LRV-056	82	male	no	no	metastat		127.87	south	PML	severe	no	braz	75.815	4.33	neg	PML	0	1	granulom	cure
LRV-042	45	male	no	no	metastat	44.5808	224.23	north	ML	severe	no	braz	2580	7.86	neg	ML	26	0	dermal	cure
LRV-051	51	male	no	no	metastat	42.7397	80	central	MCL	severe	no	braz	236000	12.4	neg	MCL	0	1	granulom	failure
LRV-027	40	male	no	no	metastat		25.67	south	MCL	severe	no	braz	17300	9.76	neg	MCL	0	1	dermal	cure
LRV-06	29	male	no	no	metastat		27.67	central	PML	severe	no	braz	156	5.05	neg	PML	11	0	granulom	cure
LRV-011	42	male	yes	no	metastat	50.4657	60	central	ML	severe	no		4.28	1.45	pos	ML	11	0	granulom	cure
LRV-047	36	fem	no	no	lcl	43.8247	2.77	central				braz	2040000	14.5	pos	LCL	7	0	dermal	failure
LRV-017	24	fem	no	no	lcl		5.07	south				guy	1220	7.11	neg	LCL	8	0	dermal	cure
LRV-064	54	fem	no	no	lcl	42.0164	1.56667	highland				per	3097.5	8.04	neg	LCL	10	0	dermal	cure
LRV-062	50	fem	yes	no	lcl		2.57	central					0.056345	-2.88	neg	LCL	15	0	granulom	cure
LRV-058	22	fem	yes	no	lcl		10	highland					24.426	3.2	neg	LCL	25	0	granulom	cure
LRV-022	61	male	no	no	lcl	12	4.2	north				guy	27.7	3.32	pos	LCL	12	0	granulom	cure
LRV-063	33	male	no	no	lcl	42.0164	9.7	central				braz	9.9415	2.3	pos	LCL	14	0	dermal	failure
LRV-023	29	male	no	no	lcl	12	4.57	south				braz	4750	8.47	pos	LCL	8	0	dermal	cure
LRV-038	30	male	no	no	lcl		4.53	highland				guy	21700	9.99	neg	LCL	7	0	granulom	cure
LRV-043	31	male	no	no	lcl	44.3836	3.23	south				braz	692	6.54	neg	LCL	9	0	lymphopl	failure
LRV-044	46	male	no	no	lcl	44.3507	5.3	central				braz	49200	10.8	neg	LCL	20	0	granulom	failure
LRV-012	20	male	no	no	lcl	12	5.27	south				braz	67.2	4.21	neg	LCL	13	0	granulom	failure
LRV-066	27	male	no	no	lcl	42.0164	2.56667	central				braz	737500	13.5	neg	LCL	0	1	dermal	cure
LRV-048	64	male	no	no	lcl	43.8904	0.67	central				guy	50000	10.8	neg	LCL	12	0	lymphopl	cure
LRV-019	23	male	no	no	lcl	12	4.7	north				guy	51.2	3.94	neg	LCL	6	0	granulom	cure
LRV-053	28	male	no	no	lcl	42.7397	7.97	south				braz	60.475	4.1	neg	LCL	10	0	granulom	failure
LRV-052	44	male	no	no	lcl		18.47	central				braz	3.3925	1.22	neg	LCL	27	0	dermal	cure
LRV-060	66	male	no	no	lcl	41.7206	14.07	south								LCL	8	0	dermal	failure
LRV-046	53	male	yes	no	lcl	43.8904	2.7	south				braz	676000	13.4	pos	LCL	8	0	dermal	failure
LRV-041	27	male	yes	no	lcl	44.7781	1.8	south				guy	2700	7.9	pos	LCL	18	0	dermal	cure
LRV-054	43	male	yes	no	lcl	42.7397	4.9	north				guy	0.059	-2.83	neg	LCL	12	0	dermal	failure
LRV-035	27	male	yes	no	lcl	45.5014	1.53	south				braz	16100	9.69	neg	LCL	19	0	dermal	failure
LRV-020	31	male	yes	no	lcl	49.7753	6.9	south				braz	1130	7.03	neg	LCL	8	0	lymphopl	cure
LRV-033	26	male	yes	no	lcl	46.2575	2.7	highland				per	119000	11.7	neg	LCL	11	0	granulom	failure
LRV-067	25	male	yes	no	lcl	42.0164	2.56667	south				braz	1477.95	7.3	neg	LCL	0	1	dermal	failure
LRV-065	19	male	yes	no	lcl		2.73333	highland								LCL	10	0	lymphopl	cure
